# Supplementary material for: Do Primary Health Professionals in Brazil Have a Misperception about Food? The Role of Food Literacy as a Positive Predictor
Source: Nutrients. 2024 Jan 19;16(2):302. doi: 10.3390/nu16020302 (PMC10821131; doi:10.3390/nu16020302)
Supplement: Supplementary file 1 [file nutrients-16-00302-s001.zip]

Archive with 1 entries (1 files):
- nutrients-2799637-supplementary.pdf
